# Supplementary material for: Novel alleles of rice eIF4G generated by CRISPR/Cas9‐targeted mutagenesis confer resistance to Rice tungro spherical virus
Source: Plant Biotechnol J. 2018 Apr 30;16(11):1918–27. doi: 10.1111/pbi.12927 (PMC6181218; doi:10.1111/pbi.12927)
Supplement: Supplementary file 2 — Data S1 Genotype and reaction to RTSV of T2 lines. Nucleotide and protein alignments are presented compared to IR64 wild type eIF4G sequence. R, resistant; S, susceptible; A, A‐type allele resulting in substitutions/deletions about 76 amino acids upstream of the YVV residues; B, B‐type allele resulting in substitutions/deletions immediately upstream of the YVV residues; C, C‐type allele resulting in substitutions/deletions downstream of the YVV residues; D, D‐type allele resulting in premature stop codon. The observed phenotypes are: A/A and A/D ‐ inconclusive (resistant or susceptible), B/B and B/D ‐ resistant, C/C and C/D ‐ inconclusive (resistant or susceptible) [file PBI-16-1918-s001.xlsx]

## Sheet: Sheet1
Genotype and reaction to RTSV of T2 lines. Nucleotide and protein alignments are presented compared to IR64 wild type eIF4G sequence. R, resistant; S, susceptible; A, A-type allele resulting in substitutions/deletions about 76 amino acids upstream of the YVV residues; B, B-type allele resulting in substitutions/deletions immediately upstream of the YVV residues; C, C-type allele resulting in subs…
T2 events	T2 mutation (A1/A2)	RTSV	Zygosity	Genotype	Nucleotide alignment	Protein alignment	Stop codon
1146-12-02-02	12d	S	Homozygous	A/A
1146-12-02-03	12d/4d	R	Biallelic	A/D
1146-12-02-04	12d/4d	S	Biallelic	A/D
1146-12-02-06	12d/4d	S	Biallelic	A/D
1146-12-02-09	12d	R	Homozygous	A/A
1146-12-02-11	12d	R	Homozygous	A/A
1146-12-02-12	12d	R	Homozygous	A/A
1146-12-02-22	12d/4d	S	Biallelic	A/D
1146-12-02-24	12d/4d	R	Biallelic	A/D
1146-12-02-25	12d/4d	S	Biallelic	A/D
1146-12-02-27	12d	S	Homozygous	A/A
1146-12-02-28	12d	R	Homozygous	A/A
1146-12-02-29	12d	S	Homozygous	A/A
1146-12-02-30	12d/4d	S	Biallelic	A/D
1146-12-05-01	12d	R	Homozygous	A/A
1146-12-05-02	12d	S	Homozygous	A/A
1146-12-05-03	12d	S	Homozygous	A/A
1146-12-05-04	12d/4d	S	Biallelic	A/D
1146-12-05-05	12d/4d	S	Biallelic	A/D
1146-12-05-08	12d/4d	R	Biallelic	A/D
1146-12-05-09	12d/4d	S	Biallelic	A/D
1146-12-05-10	12d/4d	S	Biallelic	A/D
1146-12-05-11	12d	S	Homozygous	A/A
1146-12-05-12	12d/4d	R	Biallelic	A/D
1146-12-05-13	12d/4d	S	Biallelic	A/D
1146-12-05-14	12d	S	Homozygous	A/A
1146-12-05-15	12d/4d	R	Biallelic	A/D
1146-12-05-16	12d	R	Homozygous	A/A
1146-12-05-17	12d	S	Homozygous	A/A
1146-12-05-18	12d	R	Homozygous	A/A
1146-12-05-20	12d	S	Homozygous	A/A
1146-22-11-01	21d	S	Homozygous	A/A
1146-22-11-02	21d/5d	R	Biallelic	A/D
1146-22-11-03	21d	R	Homozygous	A/A
1146-22-11-04	21d	S	Homozygous	A/A
1146-22-11-05	21d/5d	R	Biallelic	A/D
1146-22-11-06	21d/5d	S	Biallelic	A/D
1146-22-11-07	21d	R	Homozygous	A/A
1146-22-11-09	21d/5d	R	Biallelic	A/D
1146-22-11-10	21d/5d	S	Biallelic	A/D
1146-22-11-11	21d/5d	S	Biallelic	A/D
1146-22-11-13	21d	S	Homozygous	A/A
1146-22-11-15	21d	R	Homozygous	A/A
1146-22-11-16	21d	S	Homozygous	A/A
1146-22-11-17	21d/5d	R	Biallelic	A/D
1146-22-11-18	21d/5d	S	Biallelic	A/D
1147-03-10-02	3d,1s	R	Homozygous	B/B
1147-03-10-03	3d,1s/1i	R	Biallelic	B/D
1147-03-10-06	3d,1s/1i	R	Biallelic	B/D
1147-03-10-08	3d,1s/1i	R	Homozygous	B/D
1147-03-10-09	3d,1s/1i	R	Biallelic	B/D
1147-03-10-10	3d,1s	R	Homozygous	B/B
1147-03-10-11	3d,1s	R	Homozygous	B/B
1147-03-10-14	3d,1s/1i	R	Biallelic	B/D
1147-03-10-15	3d,1s/1i	R	Biallelic	B/D
1147-03-10-17	3d,1s	R	Homozygous	B/B
1147-03-10-18	3d,1s	R	Homozygous	B/B
1147-03-10-19	3d,1s/1i	R	Biallelic	B/D
1147-03-10-22	3d,1s/1i	R	Biallelic	B/D
1147-03-10-23	3d,1s/1i	R	Biallelic	B/D
1147-03-10-24	3d,1s/1i	R	Biallelic	B/D
1147-03-10-25	3d,1s/1i	R	Biallelic	B/D
1147-03-10-26	3d,1s/1i	R	Biallelic	B/D
1147-03-10-27	3d,1s/1i	R	Biallelic	B/D
1147-03-10-28	3d,1s/1i	R	Biallelic	B/D
1147-10-12-01	12d	R	Homozygous	B/B
1147-10-12-06	12d	R	Homozygous	B/B
1147-10-12-07	12d	R	Homozygous	B/B
1147-10-12-08	12d	R	Homozygous	B/B
1147-10-12-09	1i/12d	R	Biallelic	B/D
1147-10-12-12	1i/12d	R	Biallelic	B/D
1147-10-12-14	1i/12d	R	Biallelic	B/D
1147-10-12-15	12d	R	Homozygous	B/B
1147-10-12-16	12d	R	Homozygous	B/B
1147-10-12-23	12d	R	Homozygous	B/B
1147-10-12-27	1i/12d	R	Biallelic	B/D
1147-10-12-29	12d	R	Homozygous	B/B
1147-10-19-01	12d	R	Homozygous	B/B
1147-10-19-03	1i/12d	R	Biallelic	B/D
1147-10-19-05	12d	R	Homozygous	B/B
1147-10-19-06	1i/12d	R	Biallelic	B/D
1147-10-19-07	12d	R	Homozygous	B/B
1147-10-19-09	1i/12d	R	Biallelic	B/D
1147-10-19-12	1i/12d	R	Biallelic	B/D
1147-10-19-15	1i/12d	R	Biallelic	B/D
1147-10-19-17	12d	R	Homozygous	B/B
1147-10-19-19	12d	R	Homozygous	B/B
1147-10-20-01	12d	R	Homozygous	B/B
1147-10-20-03	1i/12d	R	Biallelic	B/D
1147-10-20-05	1i/12d	R	Biallelic	B/D
1147-10-20-06	1i/12d	R	Biallelic	B/D
1147-10-20-16	1i/12d	R	Biallelic	B/D
1147-10-20-18	12d	R	Homozygous	B/B
1147-10-20-19	12d	R	Homozygous	B/B
1147-10-20-21	1i/12d	R	Biallelic	B/D
1147-10-20-25	1i/12d	R	Biallelic	B/D
1147-10-20-30	12d	R	Homozygous	B/B
1147-11-07-06	3d/1i	R	Biallelic	B/D
1147-11-07-08	3d/1i	R	Biallelic	B/D
1147-11-07-09	3d	R	Homozygous	B/B
1147-11-07-11	3d/1i	R	Biallelic	B/D
1147-11-07-12	3d	R	Homozygous	B/B
1147-11-07-13	3d	R	Homozygous	B/B
1147-11-07-14	3d	R	Homozygous	B/B
1147-11-07-18	3d/1i	R	Biallelic	B/D
1147-11-07-19	3d	R	Homozygous	B/B
1147-11-07-20	3d/1i	R	Biallelic	B/D
1147-11-07-23	3d	R	Homozygous	B/B
1147-11-07-26	3d/1i	R	Biallelic	B/D
1147-11-07-27	3d	R	Homozygous	B/B
1147-13-10-04	24d	R	Homozygous	B/B
1147-13-10-05	24d/1i,2s	R	Biallelic	B/D
1147-13-10-06	24d/1i,2s	R	Biallelic	B/D
1147-13-10-07	24d/1i,2s	R	Biallelic	B/D
1147-13-10-09	24d	R	Homozygous	B/B
1147-13-10-10	24d/1i	R	Biallelic	B/D
1147-13-10-11	24d	R	Homozygous	B/B
1147-13-10-17	24d	R	Homozygous	B/B
1147-13-10-20	24d	R	Homozygous	B/B
1147-13-10-22	24d	R	Homozygous	B/B
1147-13-10-23	24d	R	Homozygous	B/B
1147-13-10-25	24d	R	Homozygous	B/B
1147-13-10-26	24d	R	Homozygous	B/B
1148-05-15-01	6d/4d	R	Biallelic	C/D
1148-05-15-02	6d	S	Homozygous	C/C
1148-05-15-03	6d	R	Homozygous	C/C
1148-05-15-04	6d/4d	S	Biallelic	C/D
1148-05-15-06	6d/4d	S	Biallelic	C/D
1148-05-15-07	6d	S	Homozygous	C/C
1148-05-15-08	6d	R	Homozygous	C/C
1148-05-15-10	6d/4d	R	Biallelic	C/D
1148-05-15-11	6d	S	Homozygous	C/C
1148-05-15-12	6d	R	Homozygous	C/C
1148-05-15-13	6d/4d	S	Biallelic	C/D
1148-05-15-14	6d/4d	R	Biallelic	C/D
1148-05-15-15	6d/4d	S	Biallelic	C/D
1148-05-15-16	6d/4d	S	Biallelic	C/D
1148-05-15-17	6d	R	Homozygous	C/C
1148-05-15-19	6d	R	Homozygous	C/C
1148-05-17-01	6d	S	Homozygous	C/C
1148-05-17-06	6d	S	Homozygous	C/C
1148-05-17-07	6d/4d	S	Biallelic	C/D
1148-05-17-10	6d/4d	S	Biallelic	C/D
1148-05-17-14	6d/4d	S	Biallelic	C/D
1148-05-17-15	6d/4d	S	Biallelic	C/D
1148-05-17-16	6d	S	Homozygous	C/C
1148-05-17-17	6d	R	Homozygous	C/C
1148-05-17-20	6d	S	Homozygous	C/C
1148-05-17-24	6d/4d	S	Biallelic	C/D
1148-05-17-25	6d/4d	S	Biallelic	C/D
1148-05-17-26	6d/4d	S	Biallelic	C/D
1148-05-17-27	6d	S	Homozygous	C/C
1148-05-17-28	6d	S	Homozygous	C/C
1148-05-17-29	6d/4d	R	Biallelic	C/D
1148-20-03-01	6d	S	Homozygous	C/C
1148-20-03-02	6d	S	Homozygous	C/C
1148-20-03-03	6d/4d	R	Biallelic	C/D
1148-20-03-04	6d/4d	R	Biallelic	C/D
1148-20-03-05	6d	S	Homozygous	C/C
1148-20-03-06	6d	R	Homozygous	C/C
1148-20-03-08	6d/4d	R	Biallelic	C/D
1148-20-03-09	6d	S	Homozygous	C/C
1148-20-03-10	6d	R	Homozygous	C/C
1148-20-03-11	6d/4d	R	Biallelic	C/D
1148-20-03-14	6d/4d	S	Biallelic	C/D
1148-20-03-15	6d/4d	R	Biallelic	C/D
1148-20-03-16	6d/4d	S	Biallelic	C/D
1148-20-03-17	6d	R	Homozygous	C/C
1148-20-03-18	6d	S	Homozygous	C/C
1148-20-03-20	6d/4d	R	Biallelic	C/D
